# Supplementary material for: Using Influenza Vaccination Location Data from the 2018 Behavioral Risk Factor Surveillance System (BRFSS) to Expand COVID-19 Vaccination Coverage
Source: Int J Environ Res Public Health. 2021 Jul 22;18(15):7753. doi: 10.3390/ijerph18157753 (PMC8345551; doi:10.3390/ijerph18157753)
Supplement: Supplementary file 1 [file ijerph-18-07753-s001.zip]

Archive with 1 entries (1 files):
- ijerph-1271787(XML suppl revised).pdf
